# Supplementary material for: Exploring the use of solid fuels for cooking and household air pollution in informal settlements through photovoice: The Fuel to Pot study in Ndirande (Malawi) and Mukuru (Kenya)
Source: PLoS One. 2024 Dec 26;19(12):e0316095. doi: 10.1371/journal.pone.0316095 (PMC11671005; doi:10.1371/journal.pone.0316095)
Supplement: S1 File — (XLSX) [file pone.0316095.s001.xlsx]

## Sheet: Sheet1
Raw Data- Early stage analysis
Country/ Data sources	Code 1. Firewood	Subcode 1.1 wood burners and use	Subcode 1.2 Where is wood purchased or procured	Subcode 1.3 Advantages of firewood	Subcode 1.4 Disadvantages of firewood	Code 2. Charcoal	Subcode 2.1 Stoves for charcoal	Subcode 2.2 where is charcoal procured	Subcode 2.3 charcoal use	Subcode 2.4 charcoal advantages	Subcode 2.5 charcoal disadvantages	Code 3. Charcoal briquettes	Subcode 3.1 Briquettes advantages	Subcode 3.2 How are briquettes made-bought	Subcode 3.3 Briquettes disadvantages	Code 4. Maize stalks and cobs	Subcode 4.1 maize advantages	Subcode 4.2 Maize disadvantages	Code 5. Foods cooked on different fuels	Code 6. Smoke-all solid fuels producuce noxious smoke	Subcode 6.1 Proposed solutions to smoke issues	Subcode 6.2 Impact on health	Subcode 6.3 Impact on home and aesthetics	Code 7. Plastic bottles- plastic waste	Subcode 7.1 views on bottle use	Subcode 7.2 how are bottles gathered	Subcode 7.3 Plastics advantages	Subcode 7.4 Plastics use	Subcode 7.5 Plastics disadvantages	Code 8. fuel stacking- and other fuel problems	Subcode 8.1 what solid fuel is better than the other	Subcode 8.2 Issues of fuel choice	Subcode 8.3 Space- place and fuel	Code 9. Responsibilities for fuel gathering and purchasing	Code 10. what solutions to solid fuel use	Code 11. Other non-solid fuels	Subcode 11.1 Paraffin-Kerosene	Subcode 11.2 Electricity	Subcode 11.3 LPG Gas
A. KENYA- data collated from the comments on the pictures taken by participants and notes taken during the sorting and analyses meetings discussions ( not audio recorded upon participants request); include participants summaries and quotes		People do bur firewood in Jikos ( charcoal burners) also, k09 “you can control the fire intensity by closing the door to the jiko, especially when food is about to cook" Firewood is quick to light and burns intensely Here, food vendors are preparing mandazi (round bread) that is sold to community members early in the morning for breakfast. This is done outdoors to openly display to customers but …	Construction timber remains are used as wood fuel Big logs can be split in smaller part	quick to light/ high intensity heat for cooking heavy meals ( tasty food); K04 “ I prefer firewood is good because it burns quickly and you can cook several meals using the same amount of wood"	produces a lot of smoke; dirties pans; Mostly to be used outdoor; The use of firewood produces smoke that can be harmful to the lungs, but being cooking in the open reduces this danger as the food preparer can stand or sit away from the path of the smoke‘ the smoke is there, but the taste of food is good when you use firewood and you can always dodge the smoke’ PP7	used to prepare more meals. “Once you put enough charcoal and if you are lucky you get slow burning charcoal, you can prepare several meals with the same amount ---PP10 can be used both indoors and outdoors	njiko- charcoal burner • ‘We prefer charcoal jiko for chapatti because the fire is equally distributed and you can cook even 3 packets of unga ‘flour” with little charcoal , even for kes 50 …" K08 ;K06 “The jiko is lit outside to let the smoke stay outside but only brough indoors when the smoke has subsided" K09 ‘"you close the door to the jiko so that heat does not escape, but keeps the food war…	sold in the neigbourhood by vendors ( Vendors of charcoal arranges their merchandise in tins that are sold at different prices)- SEE PIC	charcoal is used for cooking at home and by vendors, keeping foods warm ‘We prefer charcoal jiko for chapatti because the fire is equally distributed and you can cook even 3 packets of unga ‘flour” with little charcoal , even for kes 50 …PP8	cooks more meals, makes food tasty, keeps food warm for a longer period.; PP10 “Once you put enough charcoal and if you are lucky you get slow burning charcoal, you can prepare several meals with the same amount"	can take long to light, produces alot of smoke, struggles to light when not dry; PP2“ the challenge is the process of lighting it.. Especially if the wood wasn’t dry “	A mixture of briquettes and charcoal in a charcoal stove are used to cook meals. Although several pictures of briquette ‘manufacturing’ were taken, only one depciting usage was captured.	The briquettes were said to be good in ‘slowing down’ the charcoal burning. They are added to charcoal to make it last			n/a	n/a	n/a			The use of firewood produces smoke that can be harmful to the lungs, but being cooking in the open reduces this danger as the food preparer can stand or sit away from the path of the smoke ‘ the smoke is there, but the taste of food is good when you use firewood and you can always dodge the smoke’ K-P7 K-P02 “ Even if there is smoke, you can turn your face so that you don’t breathe in directly’" …		Firewood makes pans dirty… (KP1)	n/a	n/a	n/a	n/a	n/a	n/a	P01 " We use different fuels for depending on the food you want to prepare and also the amount of food…. If it is warming tea, we use gas… or a it is only one customer who wants ‘ugali’ we cant start tp light a jiko… it will waste time but also what do you use the remaining charcoal fuel for? "					A project to reduce use of charcoal has distributed gas jikos with gas cylinders but the users have to ‘pay as they go’	Gas, Ethanol, Parrafin and Electricity are used in Mukuru	Uses a kerosine stove. mostly sold at the filling stations but vendors within the community hav pumps. one buys by csrrying a container to carry the paraffin. used indoors, affordable and cooks quickly. However produces a bad smell, even the food smells. it can cause fire accidents. ‘you will find that if the boy is not careful, the little ones can hit the stove and a big fire can result, burning…	Used outdoors to prepare popcorn by vendors.	The gas cylinders are supplied by LPG companies and a 6kg cylinder retails between KES1300 and KES 1700. residents use motorbike riders or walks to refill the cylinders and thre is an option of using other ompanies which allows LPG metering and this is refilled using mobile credit. Gas is fast, mostly used for domestic purposs, used indoors but it is expensive.
B. MALAWI- data collated from the comments on the pictures taken by participants and the transcripts of the sorting and analyses meetings ( audio-recorded); include participants summaries and quotes			The Picture shows a boy on his way back from collecting firewood. The participants expressed that people walk long distances to a privately owned forest to go and fetch firewood where sometimes they pay to collect the firewood. • “P03:We fetch firewood from very far and its not easy to find completely dried up firewood. Even to cut the fresh firewood it’s a tough task all together and it takes lo…	Useful for cooking foods in a hurry ( process is faster) or warming bath water can be fetched as well as bought; intense heat, foods are tasty easili sourced, cooks faster	firewood produces alot of smoke and requires regular attention when being used. people travel long distnces to fetch firewood as it is expensive at the markets due to scarcity and high prices. use of firewood is causing environmental degradation because many people are using firewood.firewood produces smoke which causes effects such as irritation to the eyes, makes walls and cooking utensils dirt…	is the most prefered source other than other fuels. used to cook inside the house, cooking is smart as there is no smoke in the house and pots are clean. can be used for heating inside the house. can be used to cook more meals, can attend to other chores while cooking. Hoever, charcoal takes time to light up, smoke from charcoal can cause fainting.smoke from charcoal hurts the eyes. it needs to b…		P8 : this one is the owner of charcoal, who is selling this charcoal. And this other man is going to buy charcoal. When people here in Nirande want to buy charcoal, they stand in line when there are many people. During the rainy season, there is a supply shortage of charcoal and a high demand, so people stand in line to buy charcoal. charcoal is easily available. can be bought at the market and f…	used to cook food indoors and used for long cooking foods like beans.	P07: In reference to this picture, the benefits of using charcoal are that; one can cook at least two times without making pot dirty and when using the charcoal inside the house, the house remains clean. does not darken pots, gives you time to do other chores while cooking P05: Let me just add on the benefits of charcoal. The benefits of using charcoal is that; one can cook using the charcoal whi…	Answer 06: The negative side of using charcoal is that; if one is in hurry and they are using charcoal that takes time to catch fire, one ends up delayed. Answer06: The other negative side of using charcoal is that; the smoke that is produced during the combustion process can bring different consequences among which is fainting of those that breath in the smoke especially when the charcoal burner…	Participants said it is widely used in the area, its cheap and easy to make; used to save on fuel cost.	They are manyusing those . At least nine houses out of ten are using these charcoal balls. charcoal and firewood have become expensive while these ones are cheap		P04 " The negative side of these charcoal balls is that; we get small pieces of charcoal that we smutch with stone to get the desired product. During this time, charcoal dust is released that we breath in and it’s not good. they take longer to light up, they release smoke, they do not burn on their own. hard to make during the rainy season (they melt)." Some said they cause environmental degradat…	easily found after harvesting maize, (seasonal); participants said it is used for warming water and cooking when there is shortage of charcoal. "P03: Maize stalks is a last resolution that one takes when other means used for cooking such as firewood, charcoal and charcoal balls for instance are out of reach due to financial problems and other related reasons"	maize stalks can be used on the charcoal burner or using the 3 stones on the floor. gives out much heat, so fast cooking " P01It is cheap as it does not require money to buy, collected from crop residue " oney for one to have them."; a fuel of last resource when people have no money to purchase any other fuel?? ( seasonal, we di our work after the harvest, thios fuel was more visible) “P03: Maize…	P05: " The other problem with maise stalks is that one can not use it to set fire in the kitchen or house because it gives out a lot of flames that can cause fire accident. They have to be used on an open ground. " P01: "When the fire is just starting yes, it gives off a lot of smoke. But when the combustion has picked, the fire continues well. "“P08:Maize stalks are good because we don’t buy the…	AnswerP07: "The benefits of using firewood are that; it is fast. It cooks fast. In addition, it is relatively cheap compared to charcoal. If one is to use charcoal, they would spend more money than firewood. For instance, you can not use charcoal to brew beer.	P08 " Smoke can harm one’s eyes and cause vision impairment Smoke can cause darkening of walls of a house if released inside a house. Take for instance, the walls of this house look clean but if we burn firewood inside this house, the walls will not look clean as it is. They will get dark because of smoke. Smoke can also hurt our bodies. People are sick from different ailments some which have bee…	People try to avoid the smoke by cooking outside staying away from the fire , or they try to use charcoal to avoid smoke “P08, we buy charcoal to avoid smoke from firewood and maize stalks”. “P09, we can do away with this problem by not putting the stove which is not fully burnt inside the house to avoid smoke”. “P05, it is by cooking outside the house not inside” But there are more structural so…	Part P02 : The disadvantage is that the carton produce alot of bad smoke that when inhaled can cause sickness. It is nor good for them to be using these materials because this puts their lives at risk." Smoke from burning carton and wood is seen to be worse for health that burning of charcoal,; also comment from P10: “I took this photo to show that the child uses firewood as it is fast since she …	house gets dirty and stained; darkened; P08 "Smoke can cause darkening of walls of a house if released inside a house. Take for instance, the walls of this house look clean but if we burn firewood inside this house, the walls will not look clean as it is."	P4 : ‘It has gotten to the point that people pick bottles and worn out shoes to be used as fuel ’. Plastic bottles or items are used as starter: "The participants expressed that charcoal is good but it requires either firewood or plastics to help it light on or it doesn’t catch on. • “P01: I saw this woman initially cooking using charcoal, to hasten the cooking process that’s when she used the pl…	Participants agreed that using bottles is a problem which should be addressed. • “P09: for cooking because of poverty”. People are buying bottles too and gathering them	Participants expressed that they fetch plastic bottles on the streets or send kids to fetch them.	Free of charge ( mostly) fast burn, heats up fast The bottles are readily available . With limited resources, young ones use bottles to heat their bathing water. Women add the plastics to the fire when they do not have enough cooking fuel for the day. “P07:We get the bottles from rivers and bins.” “P04:We don’t buy bottles; we just get them from streets. Another thing is that, when we are cooking…		“P7:The bad side of using bottle is that; it can contaminate the items that one is preparing since the combustion produces some impurities that fall into what someone is preparing for instance water.” “P09:The water will heat up fast. Despite that they will do things fast, but the smoke coming from the burning bottles may cause different diseases ranging from flue.”		The Picture showing the benefits of using charcoal than other solid fuels. The participants expressed that when using charcoal, the benefits outweigh those when using firewood as the people cook comfortable due to little or no smoke produced from the charcoal. • “P03: I chose this picture because when this woman is cooking Nsima, the pot seems not getting dirty and there is no smoke from the char…	"P08: cooking using bottles is not advancing because even the act of using the bottles itself is just a sign of poverty. It just shows that one has no money to buy charcoal, has no energy to go to the forest to fetch firewood that’s why they just opt to use bottles since they are readily available. " It is poverty that dictates the type of solid fuels the family relies on AnswerP01: Charcoal dust…	One of the main points was: rain means that cooking cannot always take place outside ( verandahs in Malawi do exist) Participants .Answer: This is because the places that could have been used to construct these kitchens have been used to accommodate tenants so that at the end of the months the landlords can get some money. People are after money. If it was in rural areas, you could have seen kitc…	Everyone in the household is responsible for gathering fuel and cooking: "AnswerP05: We can see a man lifting firewood showing that both men and women have the responsibility of fetching firewood. It explains that it is the responsibility of everyone regardless of gender to fetch firewood. " Participants expressed that kids are sent to fetch wood, cartons or bottles P03:These pictures are saying …	“P10:We go through member of parliament. If the existing member of parliament is not helpful, we vote for new one who can help us.” • “P04:Yes, we go through chiefs”. • “P08:We also present our problems to the office of the district commissioner through writing. If the office of district commissioner doesn’t offer us solutions to the presented problems, we sit down with our elders like counsellor…		. “	P01:It is difficult to conclude because this depends on one’s financial status. Some can manage to cook using electricity if they have money to buy the electricity and electric appliances while others may not manage to buy electricity and electric appliances and may find charcoal affordable”. P08:The government has the capacity of changing the course of things. If the government can provide cheap…
